# Supplementary material for: Heavy Metal Effects on Biodiversity and Stress Responses of Plants Inhabiting Contaminated Soil in Khulais, Saudi Arabia
Source: Biology (Basel). 2022 Jan 20;11(2):164. doi: 10.3390/biology11020164 (PMC8869145; doi:10.3390/biology11020164)
Supplement: Supplementary file 1 [file biology-11-00164-s001.zip]

Archive with 1 entries (1 files):
- biology-1551642-supplementary.pdf
